# Supplementary material for: Climate change and habitat fragmentation drive the occurrence of Borrelia burgdorferi, the agent of Lyme disease, at the northeastern limit of its distribution
Source: Evol Appl. 2014 May 7;7(7):750–64. doi: 10.1111/eva.12165 (PMC4227856; doi:10.1111/eva.12165)
Supplement: Supplementary file 4 — Table S1. Field data for the 34 field sites. [file eva0007-0750-sd4.xlsx]

## Sheet: complete
Site	Site	Site	Latitude	Longitude	Richness	#Mammals	Pl	Pm	Mg	Bl	So	Ni	QuestingL	QuestingN	QuestingA	FeedingL	FeedingLadj	FeedingN	FeedingA	#trapping nights	QuestingT	FeedingT	FeedingTadj	TotalT	TotalTadj	Bb
A	Austin	1	-72.2517	45.2018	4	15		7	3	2		3	0	2	0	5	2.5	0	0	2	2	5	2.5	7	4.5	0
F	Base Militaire Farnham	2	-73.0119	45.3137	4	10	3	2	3			2	259	97	14	134	134	0	0	1	370	134	134	504	504	1
BB	Boat&Burmese	3	-73.2341	45.4842	3	16	13	1		2			0	0	0	1	0.2	0	0	5	0	1	0.2	1	0.2	0
Da	Danville	4	-72.0205	45.8167	2	4		1	3				0	3	4	0	0	0	0	1	7	0	0	7	7	0
DT	Death Trap	5	-73.0846	45.4615	1	5	5						0	3	0	0	0	0	0	1	3	0	0	3	3	0
Dr	Drummondville	6	-72.5592	45.8658	2	13	5		8				0	2	3	2	2	0	0	1	5	2	2	7	7	1
GB	Grand Bois	7	-73.202	45.3839	3	36	27			7		2	42	11	4	41	5.125	1	0	8	57	42	5.25	99	62.25	1
HV	Henryville	8	-73.1838	45.1366	3	8	5	1	2				39	82	11	3	3	2	0	1	132	5	5	137	137	1
HR	Horse Ranch	9	-73.3143	45.4952	3	58	31			2	25		9	1	3	57	7.125	0	0	8	13	57	7.125	70	20.125	1
JP	Jurassic Park	10	-73.2018	45.5199	1	35	35						0	0	0	5	0.625	0	0	8	0	5	0.625	5	0.625	0
KD	Killer Dog	11	-73.172	45.4789	3	24	19			1	4		0	1	1	0	0	1	0	5	2	1	0.2	3	2.2	0
As	L'assomption	12	-73.4665	45.8105	1	5	5						1	0	5	0	0	0	0	1	6	0	0	6	6	1
L	Lefebvre	13	-72.4128	45.736	2	3	2			1			0	0	0	0	0	0	0	1	0	0	0	0	0	0
LS	Logging Site	14	-72.9069	45.4482	4	46	34	1	5	5	1		2	15	1	30	3.75	2	0	8	18	32	4	50	22	0
Lo	Longueuil Parc	15	-73.4699	45.5434	1	10	10						0	6	9	5	5	0	0	1	15	5	5	20	20	0
Mad	Maddington	16	-72.147	46.2209	1	3		3					1	0	0	0	0	0	0	1	1	0	0	1	1	0
Mrou	Mont Rougemont	17	-73.053	45.4757	4	26	18		1	6	1		0	1	0	0	0	0	0	7	1	0	0	1	1	0
MY	Mont Yamaska	18	-72.859	45.4651	3	28	13	13		2			0	7	2	2	0.285714	0	0	7	9	2	0.285714	11	9.28571	0
Ni	Nicolet	19	-72.5885	46.179	3	21		4	16	1			2	0	0	0	0	1	0	2	2	1	0.5	3	2.5	0
No	Noyan	20	-73.299	45.0637	3	9	7		1		1		1	10	7	0	0	3	0	1	18	3	3	21	21	1
O	Orchard	21	-73.066	45.4234	3	41	35			5	1		0	11	2	2	0.222222	2	0	9	13	4	0.444444	17	13.4444	0
PNY	Parc National de la Yamaska	22	-72.6025	45.4317	2	8		7		1			6	3	0	3	3	0	0	1	9	3	3	12	12	0
PNMO	Parc National du Mont Orford	23	-72.1956	45.3289	2	9		8		1			0	0	0	0	0	0	0	1	0	0	0	0	0	0
RTL	Reserve Tourbieres de Lanoraie	24	-73.2894	45.9891	4	12		9	2	1			28	0	0	0	0	0	0	1	28	0	0	28	28	0
SA	Saint Albert	25	-72.1451	45.9715	4	8		2	5			1	25	0	0	0	0	0	0	1	25	0	0	25	25	0
SEB	Saint Etienne de Beauharnois	26	-73.9306	45.2152	2	8	6			2			0	1	8	2	2	0	0	1	9	2	2	11	11	0
SJM	Saint Jacques le Mineur	27	-73.4678	45.2478	1	2	2						0	5	0	0	0	0	0	1	5	0	0	5	5	0
SJ	Saint Jude	28	-73.0101	45.7793	3	9	7		1	1			0	0	0	0	0	0	0	1	0	0	0	0	0	0
SL	Saint Liboire	29	-72.745	45.6577	2	16	14			2			0	1	0	0	0	0	0	1	1	0	0	1	1	0
SP	Saint Polycarpe	30	-74.3426	45.2471	2	11	10			1			14	1	0	0	0	0	0	1	15	0	0	15	15	0
SRR	Saint Roch du Richelieu	31	-73.1794	45.8751	1	5	4					1	0	1	0	0	0	2	0	1	1	2	2	3	3	0
SV	Saint Valentin	32	-73.3236	45.1288	1	4			4				0	25	10	0	0	2	0	1	35	2	2	37	37	1
Sala	Salaberry de Valleyfield	33	-74.075	45.2357	1	2	2						0	6	11	3	3	0	0	1	17	3	3	20	20	1
UDEM	UdeM Research Station	34	-74.0054	45.9871	3	10		1	8			1	0	0	0	0	0	0	0	1	0	0	0	0	0	0
					Sum	520	312	60	62	43	33	10	429	295	95	295		16	0		819	311	182.13	1130	1001.13

## Sheet: for paper
Site	Latitude	Longitude	Richness	#Mammals	Pl	Pm	Mg	Bl	So	Ni	FeedingL	QuestingT	TotalT	Bb
1	-72.2517	45.2018	4	15	0	7	3	2	0	3	2.5	2	4.5	0
2	-73.0119	45.3137	4	10	3	2	3	0	0	2	134	370	504	1
3	-73.2341	45.4842	3	16	13	1	0	2	0	0	0.2	0	0.2	0
4	-72.0205	45.8167	2	4	0	1	3	0	0	0	0	7	7	0
5	-73.0846	45.4615	1	5	5	0	0	0	0	0	0	3	3	0
6	-72.5592	45.8658	2	13	5	0	8	0	0	0	2	5	7	1
7	-73.202	45.3839	3	36	27	0	0	7	0	2	5.125	57	62.25	1
8	-73.1838	45.1366	3	8	5	1	2	0	0	0	3	132	137	1
9	-73.3143	45.4952	3	58	31	0	0	2	25	0	7.125	13	20.125	1
10	-73.2018	45.5199	1	35	35	0	0	0	0	0	0.625	0	0.625	0
11	-73.172	45.4789	3	24	19	0	0	1	4	0	0	2	2.2	0
12	-73.4665	45.8105	1	5	5	0	0	0	0	0	0	6	6	1
13	-72.4128	45.736	2	3	2	0	0	1	0	0	0	0	0	0
14	-72.9069	45.4482	4	46	34	1	5	5	1	0	3.75	18	22	0
15	-73.4699	45.5434	1	10	10	0	0	0	0	0	5	15	20	0
16	-72.147	46.2209	1	3	0	3	0	0	0	0	0	1	1	0
17	-73.053	45.4757	4	26	18	0	1	6	1	0	0	1	1	0
18	-72.859	45.4651	3	28	13	13	0	2	0	0	0.285714	9	9.28571	0
19	-72.5885	46.179	3	21	0	4	16	1	0	0	0	2	2.5	0
20	-73.299	45.0637	3	9	7	0	1	0	1	0	0	18	21	1
21	-73.066	45.4234	3	41	35	0	0	5	1	0	0.222222	13	13.4444	0
22	-72.6025	45.4317	2	8	0	7	0	1	0	0	3	9	12	0
23	-72.1956	45.3289	2	9	0	8	0	1	0	0	0	0	0	0
24	-73.2894	45.9891	4	12	0	9	2	1	0	0	0	28	28	0
25	-72.1451	45.9715	4	8	0	2	5	0	0	1	0	25	25	0
26	-73.9306	45.2152	2	8	6	0	0	2	0	0	2	9	11	0
27	-73.4678	45.2478	1	2	2	0	0	0	0	0	0	5	5	0
28	-73.0101	45.7793	3	9	7	0	1	1	0	0	0	0	0	0
29	-72.745	45.6577	2	16	14	0	0	2	0	0	0	1	1	0
30	-74.3426	45.2471	2	11	10	0	0	1	0	0	0	15	15	0
31	-73.1794	45.8751	1	5	4	0	0	0	0	1	0	1	3	0
32	-73.3236	45.1288	1	4	0	0	4	0	0	0	0	35	37	1
33	-74.075	45.2357	1	2	2	0	0	0	0	0	3	17	20	1
34	-74.0054	45.9871	3	10	0	1	8	0	0	1	0	0	0	0
			Sum	520	312	60	62	43	33	10	295	819	1130
